# Supplementary material for: Effect of Size and Loading of Retinoic Acid in Polyvinyl Butyrate Nanoparticles on Amelioration of Colitis
Source: Polymers (Basel). 2021 May 2;13(9):1472. doi: 10.3390/polym13091472 (PMC8124360; doi:10.3390/polym13091472)
Supplement: Supplementary file 1 [file polymers-13-01472-s001.zip]

Archive with 1 entries (1 files):
- polymers-1193079-supplementary.pdf
